# Supplementary material for: CSF proteins of inflammation, proteolysis and lipid transport define preclinical AD and progression to AD dementia in cognitively unimpaired individuals
Source: Mol Neurodegener. 2024 Nov 11;19:82. doi: 10.1186/s13024-024-00767-z (PMC11552178; doi:10.1186/s13024-024-00767-z)
Supplement: Supplementary file 2 — Supplementary Material 2. [file 13024_2024_767_MOESM2_ESM.xlsx]

## Sheet: Supplementary table 1
Supplementary table 1. Demographic characteristics
	ADC Discovery cohort				EMIF-AD Validation cohort
	Total SCD	Stratified by Aβ positivity (CSF Aβ42)a			Total CU	Stratified by Aβ positivity (CSF Aβ42/40)a
		A-	A+			A-	A+
	n=297	n=232	n=65		n=122	n=103	n=19
Age, years (Mean, SD)	60 (8)	58 (8)	65 (7)***		69 (7)	68(6)	74(6)***
Sex (female,%)	117 (39%)	85 (37%)	32 (49%)		63 (52%)	50 (49%)	13 (68%)
MMSE (Mean, SD)1	28.1 (1.7)	28.1 (1.7)	28 (1.4)		28.9 (1.2)	29 (1.1)	28.5 (1.6)
APOE4 carriers (+,%)2	100 (34%)	61 (26%)	39 (60%)***		43 (36%)	30 (29%)	13 (68%)**
CSF Biomarkers
CSF ﻿Aβ42, pg/mL3	1057 (362)	1120 (225)	656 (170)***		840 (460)	919 (393)	529 (156)***
CSF ﻿pTau181, pg/mL3	41 (19)	39(16)	65 (55)***		66 (36)	60 (25)	145 (83)***
CSF ﻿tTau, pg/mL3	236 (145)	216 (109)	435 (380)***		384 (167)	362 (142)	641 (264)***
CSF tau/Aβ42 ratio3	0.20 (0.1)	0.19(0.1)	0.70 (0.7)***		0.40 (0.19)	0.38(0.1)	1.26 (0.52)***
Follow-up time, years (Mean, SD)4	3.4 (2.6)	3.4 (2.7)	3.4 (2.5)		na	na	na
Clinical progression (progress, %)5	39 (13%)	11 (28%)	28 (71%)***		na	na	na
Time to progression, years (Mean, SD)6	2.4(1.8)	2.2 (1.9)	2.5 (1.7)		na	na	na
Follow-up diagnosis	-	1 AD	12 AD
		5 MCI	14 MCI
		1 VaD	1 VaD
		4 FTD	1 FTD
Data are median (interquartile range) unless otherwise specified.
aStratification based on local cut-offs fo CSF Aß42 levels (< 813 pg/mL)
1MMSE score was used as a measure of cognitive function it was missing for 2 A- participants in the discovery cohort
2APOE status was missing for 10 A- and 2 A+ participants in the discovery cohort and 1 A- participant in the validation cohort.
3Biomarker data coming from Luminex analysis in the discovery cohort were transformed using appropiate Passing-Babock transformation formulas (see methods). In validation cohort CSF Biomarker data was obtained with Euroimmune.
4Follow up data available for 213 cases on the discovery cohort. Follow up data on the validation cases was not available.
5Change in diagnosis from SCD to MCI, AD or other types of dementia according to international guidelines.
6Calculated as the years difference between the date at baseline blood sampling and the date on which clinical progression was first diagnosed.
Differences between A+ and A- were calculated using t-test, Mann-Whitney or Chi-square tests when appropaite. **p < 0.01, ***p < 0.001. A-, Amyloid Aβ negative; A+, Amyloid Aβ positive; SCD, Subjective cognitive decline; CU, Cognitively unimpaired; MMSE, Mini-Mental Score Examination; MCI, Mild Cognitive Impairments; AD, Alzheimer's disease; VaD, Vascular Dementia; FTD, Frontotemporal Dementia.

## Sheet: Supplementary table 2
Supplemenatry table 1. CSF Proteins excluded from downstream analysis.
		ADC Discovery (232 CU/Aβ- vs. 65 CU/Aβ+)			EMIF-twin Validation (103 CU/Aβ- vs. 19 CU/Aβ+)			Dismissed proteins
Marker	Panel	Effect	p-value	q-value	Effect	p-value	q-value
IDUA	CARVASII	1.04291	8.9058e-14	5.46816e-11	0.0898579	0.63676	0.857231	1
CTSC	NEUR	-0.481161	5.39286e-09	1.10374e-06	0.0187935	0.857265	0.949134	1
COL4A1	CELLREG	-0.553085	1.96535e-07	1.5084e-05	0.126075	0.287063	0.612002	1
CCL4	INF	-0.396232	1.56613e-06	8.74185e-05	0.0145309	0.905321	0.963375	1
CD244	INF	-0.25268	8.88965e-05	0.00201157	0.118347	0.24052	0.562185	1
CTSH	MET	-0.431542	0.000601445	0.00710168	0.213233	0.198032	0.524757	1
PRDX1	IMMUNE	-0.239218	0.00142826	0.0125573	0.169796	0.146111	0.487565	1
LIF-R	INF	-0.180797	0.00467507	0.0315438	0.100816	0.295724	0.623967	1
PDGF-R-alpha	NEUR	-0.157232	0.0142807	0.06959	0.166574	0.164502	0.505021	1
MDGA1	NEUR	-0.23643	0.0209252	0.0862288	0.311252	0.0863094	0.477733	1
CSF-1	INF	-0.153511	0.022227	0.0886195	0.105721	0.206581	0.531417	1
CXCL6	INF	0.229023	0.0230388	0.090101	-0.287886	0.278504	0.604211	1
UNC5C	NEUR	-0.154553	0.0261944	0.098671	0.187098	0.135606	0.477733	1
CCL18	CARMET	0.243208	0.0282074	0.102481	-0.397433	0.0697898	0.477733	1
CPM	NEUR	-0.1789	0.0293247	0.105295	0.202807	0.206784	0.531417	1
CXCL1	INF	-0.163291	0.0462005	0.145472	0.19418	0.112021	0.477733	1
MSLN	ONCII	0.130981	0.0478011	0.149744	-0.109375	0.366425	0.662975	1
IL-1RT2	CARVASIII	0.180925	0.0488303	0.150662	-0.10823	0.402281	0.684211	1
TWEAK	INF	-0.148356	0.0534371	0.158741	0.197994	0.100404	0.477733	1
TNFB	INF	-0.129162	0.0622973	0.175461	0.11947	0.295563	0.623967	1
PAI	CARVASIII	0.166873	0.0754548	0.189099	-0.11923	0.387218	0.671616	1
CD200	NEUR	-0.10439	0.0877278	0.212066	0.185946	0.123849	0.477733	1
MB	CARVASIII	0.293726	0.104026	0.232262	-0.135893	0.629282	0.854821	1
uPA	INF	-0.112109	0.115991	0.249355	0.109352	0.248917	0.57028	1
IL-1ra	CARVASII	-0.144366	0.116149	0.249355	0.235107	0.191323	0.524757	1
PD-L1	INF	-0.116224	0.118099	0.252657	0.184976	0.136055	0.477733	1
CDH6	NEUR	-0.119865	0.118747	0.253162	0.110555	0.433387	0.713403	1
OPG	CARVASIII	0.144559	0.137543	0.282447	-0.127939	0.296744	0.623974	1
KIT	CARMET	-0.112801	0.141673	0.288038	0.134189	0.239724	0.562185	1
VEGFD	CARVASII	0.126197	0.160762	0.321524	-0.113167	0.357517	0.659206	1
PVR	NEUR	-0.105959	0.189387	0.356699	0.159763	0.315996	0.636136	1
TMPRSS5	NEUR	-0.103688	0.214498	0.388501	0.198964	0.148975	0.491778	1
CCL16	CARVASIII	0.142616	0.225807	0.403039	-0.161822	0.363485	0.662975	1
TGFBI	CARMET	0.107626	0.229686	0.406419	-0.152274	0.263494	0.586076	1
IGFBP3	CARMET	0.103687	0.235741	0.412379	-0.163065	0.349489	0.650262	1
MYOC	DEV	0.165982	0.296058	0.475864	-0.382853	0.174174	0.524757	1
ANGPTL7	MET	0.110754	0.31977	0.498279	-0.153768	0.356757	0.659206	1
IL6	ONCII	0.108123	0.318966	0.498279	-0.256984	0.145654	0.487565	1
ENTPD2	ORGDAM	-0.0672768	0.335987	0.515741	0.368011	0.0126952	0.477467	1
N2DL-2	NEUR	-0.0751404	0.462794	0.627275	0.579469	0.00261434	0.419948	1
MIC-A/B	ONCII	-0.102059	0.561993	0.720383	0.214794	0.311704	0.633872	1
Table shows the effect (beta coefficient), p values and the resulting q values after applying FDR post-hoc correction ofthe CSF proteins analyzed that were dismissed from downstream analysis. The criteria for dismissing proteins were established by excluding those whose i) differences on effec size between cohorts were outliers within the distribution of differences and ii) those with values tran…

## Sheet: Supplementary table 3
supplementary Table 3. CSF Proteins from the 12 CSF protein panel differentially regulated across groups.
		ADC Discovery (232 CU/Aβ- vs. 65 CU/Aβ+)			EMIF-twin Validation (103 CU/Aβ- vs. 19 CU/Aβ+)
Marker	Panel	Effect	p-value	q-value	Effect	p-value	q-value
CCL11	INF	-0.362141	2.44546e-09	7.50756e-07	-0.0458102	0.649431	0.86228
ITGB2	CARVASIII	0.521815	2.02085e-08	2.4816e-06	0.385755	0.00190441	0.419948
IGFBP-1	CARVASIII	0.500926	2.50136e-08	2.55972e-06	0.233688	0.0332112	0.477467
CRTAM	NEUR	-0.248203	5.92822e-07	4.04437e-05	0.0131132	0.865496	0.949134
CXCL13	ONCII	0.464752	1.07697e-06	6.6126e-05	0.152932	0.339163	0.650262
CST3	CARMET	-0.106626	2.08612e-06	0.00010674	-0.0451474	0.170547	0.518395
MCFD2	MET	-0.0939747	0.000129781	0.00265619	0.00111164	0.974259	0.98712
IL7	INF	-0.177593	0.000250802	0.00375592	-0.169408	0.0335727	0.477467
pltp	CARMET	-0.207154	0.000746009	0.00864244	-0.0783424	0.468282	0.738547
GLB1	IMMUNE	-0.142784	0.00102844	0.0107027	0.0930231	0.152351	0.496558
DDC	MET	0.127415	0.0644024	0.180085	-0.00190669	0.987362	0.991576
CLEC5A	MET	0.208013	0.0652273	0.180403	-0.0277899	0.87792	0.949134
Table shows the effect (beta coefficient), p values and the resulting q values after applying FDR post-hoc correction of each of the 12 CSF protein panel able to discriminate preclinical AD in both the ADC discovery cohort and the EMIF-twin data base.
