# Supplementary material for: CSF proteins of inflammation, proteolysis and lipid transport define preclinical AD and progression to AD dementia in cognitively unimpaired individuals
Source: Mol Neurodegener. 2024 Nov 11;19:82. doi: 10.1186/s13024-024-00767-z (PMC11552178; doi:10.1186/s13024-024-00767-z)
Supplement: Supplementary file 3 — Supplementary Material 3. [file 13024_2024_767_MOESM3_ESM.xlsx]

## Sheet: ED Table 1 final
Extended data Table 1. CSF Proteins differentially regulated across groups.
		ADC Discovery (232 CU/Aβ- vs. 65 CU/Aβ+)			EMIF-twin Validation (103 CU/Aβ- vs. 19 CU/Aβ+)			Dismissed proteins*
Marker	Panel	Effect	p-value	q-value	Effect	p-value	q-value
IDUA	CARVASII	1.04291	8.9058e-14	5.46816e-11	0.0898579	0.63676	0.857231	1
CCL11	INF	-0.362141	2.44546e-09	7.50756e-07	-0.0458102	0.649431	0.86228	0
CTSC	NEUR	-0.481161	5.39286e-09	1.10374e-06	0.0187935	0.857265	0.949134	1
ITGB2	CARVASIII	0.521815	2.02085e-08	2.4816e-06	0.385755	0.00190441	0.419948	0
ENTPD5	MET	0.387157	1.87948e-08	2.4816e-06	0.192062	0.0160405	0.477467	0
IGFBP-1	CARVASIII	0.500926	2.50136e-08	2.55972e-06	0.233688	0.0332112	0.477467	0
ABL1	ONCII	0.327046	3.99861e-08	3.50736e-06	0.256192	0.00266487	0.419948	0
COL4A1	CELLREG	-0.553085	1.96535e-07	1.5084e-05	0.126075	0.287063	0.612002	1
CRTAM	NEUR	-0.248203	5.92822e-07	4.04437e-05	0.0131132	0.865496	0.949134	0
CXCL13	ONCII	0.464752	1.07697e-06	6.6126e-05	0.152932	0.339163	0.650262	0
CCL4	INF	-0.396232	1.56613e-06	8.74185e-05	0.0145309	0.905321	0.963375	1
CST3	CARMET	-0.106626	2.08612e-06	0.00010674	-0.0451474	0.170547	0.518395	0
IL18	INF	-0.400945	2.79921e-06	0.000132209	0.000431353	0.997024	0.99865	0
PRCP	CARMET	0.48703	6.18061e-06	0.000252993	0.317983	0.00812158	0.477467	0
SCAMP3	ONCII	0.340485	6.04332e-06	0.000252993	0.156146	0.208656	0.53381	0
LGMN	DEV	0.468738	1.02536e-05	0.000393482	0.187204	0.0177127	0.477467	0
TR-AP	CARVASIII	0.410163	1.29539e-05	0.000467863	0.0878775	0.411094	0.695349	0
CCL25	INF	-0.269499	1.41692e-05	0.000483326	-0.10911	0.238282	0.562185	0
SPON1	CARVASIII	0.46392	3.43168e-05	0.00110897	0.334851	0.00700593	0.477467	0
TFPI	CARVASIII	0.400822	4.65622e-05	0.00140596	0.109265	0.436559	0.714924	0
uPA	CARVASIII	0.380529	4.80865e-05	0.00140596	0.180268	0.106782	0.477733	0
DPP7	MET	0.394179	5.1733e-05	0.00144382	0.057337	0.61933	0.850713	0
t-PA	CARVASIII	0.351852	5.66982e-05	0.00151359	0.0603935	0.5473	0.799321	0
TFPI-2	ONCII	0.351809	6.71181e-05	0.0017171	0.222342	0.193397	0.524757	0
LILRB4	IMMUNE	0.246925	7.46428e-05	0.00183323	0.173547	0.0676529	0.477733	0
AGRP	CARVASII	0.34942	9.17328e-05	0.00201157	-0.00862966	0.941239	0.976052	0
KLK6	CARVASIII	-0.148802	8.97299e-05	0.00201157	-0.0304743	0.436639	0.714924	0
CD244	INF	-0.25268	8.88965e-05	0.00201157	0.118347	0.24052	0.562185	1
FGF-5	INF	-0.285058	0.00010745	0.00227497	0.0976839	0.377196	0.662975	0
MCFD2	MET	-0.0939747	0.000129781	0.00265619	0.00111164	0.974259	0.98712	0
FURIN	ONCII	0.163653	0.000140158	0.00277603	0.0739422	0.319096	0.637436	0
U-PAR	CARVASIII	0.357316	0.000145152	0.0027851	0.241014	0.0478517	0.477467	0
WNT9A	CELLREG	0.166941	0.000170973	0.00318112	-0.00150147	0.981115	0.990797	0
CSTB	CARVASIII	0.372176	0.000191025	0.00330421	0.251468	0.0503314	0.477467	0
TNF-R1	CARVASIII	0.320447	0.000193732	0.00330421	0.103867	0.300185	0.62449	0
ADAM-TS 15	ONCII	0.307631	0.000192481	0.00330421	0.0610675	0.637589	0.857231	0
TNFSF13B	CARVASIII	0.347178	0.000205267	0.00340632	0.169137	0.103461	0.477733	0
CYR61	ONCII	0.286485	0.000216848	0.00347166	0.21794	0.106922	0.477733	0
RARRES2	CARVASIII	0.265458	0.000220513	0.00347166	-0.0713179	0.473002	0.740875	0
TRAIL	INF	-0.218263	0.000236817	0.00363515	0.0235317	0.807151	0.932794	0
IL7	INF	-0.177593	0.000250802	0.00375592	-0.169408	0.0335727	0.477467	0
TNF-R2	CARVASIII	0.332789	0.000257253	0.00376079	0.136621	0.182137	0.524757	0
MAD homolog 5	ONCII	0.184803	0.000315878	0.00451045	0.051013	0.653029	0.86228	0
CD40	INF	-0.252187	0.000332174	0.00463533	0.040359	0.639433	0.857231	0
sFRP-3	NEUR	-0.107043	0.000348359	0.00475316	-0.00701869	0.874806	0.949134	0
Flt3L	INF	-0.241285	0.000389542	0.00519954	0.035217	0.774929	0.921777	0
B4GALT1	DEV	0.426019	0.000423766	0.00542067	0.036573	0.781685	0.921777	0
FAS	CARVASIII	0.355981	0.000416246	0.00542067	-0.0149665	0.892254	0.954736	0
TIMP4	CARVASIII	0.325899	0.000476976	0.0059768	0.202247	0.127701	0.477733	0
CXCL16	CARVASIII	0.264914	0.000549746	0.00675088	0.0224348	0.817468	0.93575	0
IL-12B	INF	-0.262378	0.000573726	0.00690721	0.0114087	0.922001	0.966055	0
CTSH	MET	-0.431542	0.000601445	0.00710168	0.213233	0.198032	0.524757	1
PLTP	CARMET	-0.207154	0.000746009	0.00864244	-0.0783424	0.468282	0.738547	0
CHIT1	CARVASIII	0.788851	0.000879004	0.00981288	0.764756	0.0471784	0.477467	0
HGF	ONCII	0.238996	0.000869352	0.00981288	0.163935	0.184576	0.524757	0
IGFBP-2	CARVASIII	0.268051	0.000920403	0.0100916	0.052598	0.660867	0.865136	0
KYNU	NEUR	0.285978	0.00095689	0.0103076	0.0710349	0.599698	0.838758	0
PARK7	DEV	0.385388	0.00100017	0.010588	0.223211	0.0509464	0.477467	0
GLB1	IMMUNE	-0.142784	0.00102844	0.0107027	0.0930231	0.152351	0.496558	0
TMSB10	DEV	0.41789	0.00107842	0.0109585	0.332387	0.0489188	0.477467	0
Gal-1	ONCII	0.266129	0.00108878	0.0109585	-0.0200597	0.892538	0.954736	0
OPG	INF	-0.264392	0.00110655	0.0109585	-0.182168	0.0988297	0.477733	0
TGFBR3	CARMET	0.310877	0.00121236	0.0118157	0.0450336	0.757559	0.912409	0
MCP-1	INF	-0.252372	0.00126913	0.0121757	-0.157178	0.0941647	0.477733	0
BLM hydrolase	CARVASIII	0.269545	0.00133511	0.0124381	0.236795	0.0482161	0.477467	0
PTK7	ORGDAM	0.208903	0.00135726	0.0124381	0.0115754	0.920986	0.966055	0
IL-18R1	INF	-0.289582	0.00135154	0.0124381	0.0330178	0.80596	0.932794	0
PAMR1	DEV	0.385001	0.00139097	0.0125573	0.123003	0.400582	0.683768	0
EDIL3	ORGDAM	0.312411	0.00143162	0.0125573	0.0523319	0.675981	0.867353	0
PRDX1	IMMUNE	-0.239218	0.00142826	0.0125573	0.169796	0.146111	0.487565	1
SIRT2	INF	-0.243013	0.00152482	0.0131865	-0.00410277	0.97088	0.98712	0
ACAN	DEV	0.245443	0.00190122	0.0162132	0.0843277	0.457373	0.72942	0
MCP-2	INF	-0.295584	0.00225188	0.0189405	-0.262594	0.0742756	0.477733	0
EPHB4	CARVASIII	0.231562	0.00246672	0.0204671	0.0728354	0.501042	0.766114	0
MFGE8	DEV	0.356408	0.00257743	0.0209637	0.119353	0.430222	0.710559	0
PILRA	DEV	0.258048	0.00259485	0.0209637	0.113057	0.262807	0.586076	0
TNFSF13	ONCII	0.247183	0.00269966	0.0215272	0.124237	0.37042	0.662975	0
JAM-A	CARVASIII	0.26043	0.00279787	0.0220243	-0.0242868	0.837709	0.943571	0
APLP1	MET	-0.122422	0.00299244	0.0232577	-0.0664549	0.301057	0.62449	0
CPXM1	CELLREG	0.352215	0.00303881	0.0233229	-0.0412712	0.785599	0.921777	0
IL-18BP	CARVASIII	0.25665	0.00337136	0.0255557	0.107794	0.280456	0.604211	0
IGFBP-7	CARVASIII	0.130342	0.00348752	0.0261139	0.0135599	0.783105	0.921777	0
IL13RA1	DEV	0.0939637	0.00370679	0.0274213	0.0719255	0.0533145	0.477467	0
TGF-alpha	ONCII	0.178041	0.00408883	0.0295358	0.0844149	0.396748	0.680819	0
IL-10RB	INF	-0.187686	0.00408183	0.0295358	-0.0137579	0.882779	0.950923	0
CRIM1	DEV	0.252337	0.004422	0.0308861	0.270311	0.00918784	0.477467	0
FAM3C	MET	-0.0337146	0.00444417	0.0308861	0.0159511	0.377386	0.662975	0
TM	CARVASII	-0.250708	0.00434342	0.0308861	-0.267632	0.0514789	0.477467	0
TFF2	MET	-0.262219	0.00447697	0.0308861	-0.0256461	0.874349	0.949134	0
TRAIL	ONCII	0.253585	0.00457304	0.0311983	0.0785293	0.451178	0.725192	0
LIF-R	INF	-0.180797	0.00467507	0.0315438	0.100816	0.295724	0.623967	1
RELT	DEV	0.278321	0.0047962	0.0316653	0.162243	0.219292	0.544922	0
SCARF2	NEUR	-0.168777	0.0047731	0.0316653	0.0188264	0.864603	0.949134	0
AOC3	CARMET	-0.127392	0.00514566	0.033611	-0.0939339	0.275216	0.601236	0
NCAN	NEUR	-0.0355929	0.00584354	0.0377677	-0.00808656	0.741689	0.908977	0
DKK3	DEV	-0.0563633	0.00616842	0.0394522	-0.0147423	0.539202	0.799321	0
PTPRF	DEV	0.29395	0.00667431	0.0402159	0.222228	0.114217	0.477733	0
MATN2	DEV	0.254663	0.00674631	0.0402159	0.0333467	0.70532	0.885466	0
MCP-1	CARVASIII	0.243945	0.00649099	0.0402159	-0.0981535	0.256832	0.5819	0
BTN3A2	IMMUNE	0.202827	0.00641463	0.0402159	0.135805	0.223498	0.551116	0
DNER	INF	-0.0513003	0.00672512	0.0402159	0.022915	0.441235	0.718616	0
VEGFA	INF	-0.218254	0.00653342	0.0402159	0.0989986	0.371171	0.662975	0
PGF	CARVASII	-0.229857	0.0065511	0.0402159	-0.289446	0.0168417	0.477467	0
TNFRSF14	CARVASIII	0.240909	0.00687647	0.0404837	0.10822	0.352382	0.653664	0
CD69	DEV	0.211723	0.00692312	0.0404837	0.319133	0.00273582	0.419948	0
BMP-4	NEUR	-0.210798	0.00771571	0.0446929	0.00682091	0.951664	0.977127	0
ANGPTL4	DEV	0.278946	0.00830899	0.0476797	0.162387	0.189893	0.524757	0
DAG1	DEV	0.250444	0.00864499	0.0486975	0.219004	0.0500531	0.477467	0
DPP10	IMMUNE	0.215576	0.00856661	0.0486975	0.330046	0.0180281	0.477467	0
MESDC2	DEV	0.222784	0.00873927	0.048781	0.0724938	0.348663	0.650262	0
TXLNA	ONCII	0.188421	0.00927374	0.051298	0.0460792	0.757865	0.912409	0
CTSF	DEV	0.242039	0.00968704	0.0531058	0.0355704	0.723644	0.897611	0
MIF	DEV	0.285023	0.00989179	0.0532768	0.285264	0.0357062	0.477467	0
TNFRSF10C	CARVASIII	0.207536	0.00984276	0.0532768	0.13416	0.189711	0.524757	0
MOG	CELLREG	-0.049289	0.0107694	0.0574246	-0.0260565	0.45894	0.729661	0
TNFRSF9	INF	-0.170031	0.0108489	0.0574246	-0.0759691	0.426579	0.710501	0
HAVCR2	DEV	0.247366	0.0115388	0.0605539	0.19962	0.114844	0.477733	0
SPARC	ONCII	0.0622878	0.0119234	0.0620424	-0.0191231	0.627413	0.854172	0
LAIR1	DEV	0.245114	0.0127159	0.0648452	0.312318	0.0172201	0.477467	0
IL-6RA	CARVASIII	0.227469	0.0127841	0.0648452	0.207107	0.107632	0.477733	0
GPNMB	ONCII	0.182603	0.0127412	0.0648452	0.0709825	0.559119	0.80398	0
GDF-8	NEUR	-0.149386	0.0128845	0.0648452	0.0927024	0.317854	0.637436	0
TPP1	DEV	0.207417	0.0131953	0.0654545	0.21462	0.0353962	0.477467	0
PDGF subunit A	CARVASIII	0.164478	0.0132461	0.0654545	-0.0515274	0.598118	0.838752	0
IFNLR1	IMMUNE	0.122824	0.0133254	0.0654545	0.119798	0.13238	0.477733	0
PDGF-R-alpha	NEUR	-0.157232	0.0142807	0.06959	0.166574	0.164502	0.505021	1
PEBP1	DEV	0.207295	0.0146741	0.0709442	0.155689	0.135408	0.477733	0
CCL17	CARVASII	0.266181	0.0150603	0.0711311	0.049499	0.819278	0.93575	0
SKR3	NEUR	-0.155048	0.0149294	0.0711311	0.0208807	0.863341	0.949134	0
FGF-19	INF	-0.22364	0.0150035	0.0711311	-0.034386	0.797788	0.929491	0
FAM3B	IMMUNE	0.252021	0.0153101	0.0712152	-0.0644942	0.713802	0.890802	0
SORCS2	CELLREG	-0.0527908	0.0152838	0.0712152	0.0555417	0.191908	0.524757	0
PLXNB1	NEUR	0.164797	0.0155095	0.0716002	0.0922802	0.465388	0.736464	0
LYN	ONCII	0.0952512	0.015936	0.0730204	0.102475	0.110038	0.477733	0
CD58	DEV	0.184723	0.0160868	0.0731654	0.140271	0.108247	0.477733	0
CD38	NEUR	0.233434	0.0164301	0.0740044	0.0449817	0.822469	0.936835	0
IL-27	CARVASII	0.174654	0.0165124	0.0740044	-0.0223138	0.850142	0.949068	0
MET	CARMET	0.168543	0.0168149	0.0748142	0.139633	0.24766	0.569525	0
ROBO1	DEV	0.29301	0.0174339	0.0770101	0.292649	0.0627743	0.477733	0
WIF-1	ONCII	0.245755	0.0179078	0.0785387	0.306799	0.11764	0.477733	0
CLEC11A	DEV	0.25969	0.0184653	0.079843	0.107121	0.447404	0.725192	0
MMP-1	INF	-0.290608	0.0184206	0.079843	0.0969187	0.706643	0.885466	0
FSTL3	DEV	0.254824	0.0188582	0.0804094	0.017661	0.878026	0.949134	0
SNAP29	DEV	0.238386	0.018728	0.0804094	0.17529	0.111885	0.477733	0
LRIG1	MET	0.206592	0.0191174	0.0809525	0.344396	0.0171287	0.477467	0
CDH1	CARMET	-0.170065	0.0200242	0.0842114	-0.0953078	0.374102	0.662975	0
CD4	CARVASII	0.125581	0.0207331	0.0860142	-0.0298238	0.666068	0.865136	0
PTN	ORGDAM	-0.0904874	0.0206309	0.0860142	-0.0940403	0.10553	0.477733	0
MDGA1	NEUR	-0.23643	0.0209252	0.0862288	0.311252	0.0863094	0.477733	1
VSIG4	DEV	0.233049	0.0211938	0.0867533	0.0563528	0.652609	0.86228	0
MMP-3	CARVASIII	0.297458	0.0217233	0.0871773	0.108271	0.557267	0.803287	0
IL8	INF	-0.170159	0.0214911	0.0871773	-0.0404431	0.713385	0.890802	0
CX3CL1	INF	-0.183142	0.0216475	0.0871773	0.0555234	0.593739	0.836137	0
CSF-1	INF	-0.153511	0.022227	0.0886195	0.105721	0.206581	0.531417	1
MATN3	NEUR	0.216856	0.0227814	0.0896652	0.0115241	0.944939	0.976052	0
CEACAM1	ONCII	-0.15327	0.022682	0.0896652	-0.0388975	0.727048	0.900015	0
CXCL6	INF	0.229023	0.0230388	0.090101	-0.287886	0.278504	0.604211	1
CGA	DEV	0.315578	0.0234898	0.0912831	-0.0272084	0.874951	0.949134	0
BCL2L11	CELLREG	0.0318328	0.0237278	0.0916279	0.00298758	0.915893	0.966055	0
RSPO3	ONCII	0.231263	0.0240435	0.092267	0.331716	0.0591333	0.477467	0
GPC1	ONCII	0.192	0.0256212	0.0977108	0.397886	0.0204411	0.477467	0
UNC5C	NEUR	-0.154553	0.0261944	0.098671	0.187098	0.135606	0.477733	1
LAP TGF-beta-1	INF	-0.184752	0.0261335	0.098671	-0.164026	0.185933	0.524757	0
ST2	CARVASIII	0.306951	0.0265781	0.0995058	0.0329277	0.842945	0.944907	0
CD74	DEV	0.225339	0.0268107	0.0995193	0.0571088	0.661189	0.865136	0
PODXL	ONCII	0.145328	0.0269059	0.0995193	0.152417	0.181605	0.524757	0
ALCAM	CARVASIII	0.190633	0.0273682	0.100623	0.208535	0.058479	0.477467	0
Beta-NGF	INF	-0.122119	0.0279288	0.102073	0.0367733	0.678061	0.867353	0
CCL18	CARMET	0.243208	0.0282074	0.102481	-0.397433	0.0697898	0.477733	1
PLXNB2	CARMET	0.16731	0.0287876	0.103974	0.16786	0.122168	0.477733	0
CPM	NEUR	-0.1789	0.0293247	0.105295	0.202807	0.206784	0.531417	1
EPHA2	ONCII	0.0963231	0.0298535	0.10657	0.0735639	0.390071	0.672763	0
IGF2R	DEV	0.17731	0.031637	0.111638	0.151247	0.143592	0.487565	0
DFFA	IMMUNE	0.132769	0.0316289	0.111638	0.0867176	0.450061	0.725192	0
GFR-alpha-1	NEUR	-0.138524	0.0321523	0.112809	0.0459979	0.677643	0.867353	0
CCL15	CARVASIII	0.199342	0.0332312	0.115932	-0.0384452	0.748483	0.911842	0
PECAM-1	CARVASIII	0.153071	0.0338675	0.117484	0.129301	0.182909	0.524757	0
MetAP 2	ONCII	0.120545	0.0340594	0.117486	0.052425	0.500748	0.766114	0
DDAH1	CELLREG	0.170032	0.0344816	0.118278	0.321842	0.0158017	0.477467	0
ANGPT2	MET	0.153444	0.0355149	0.121145	0.0325828	0.782449	0.921777	0
CPB1	CARVASIII	0.217037	0.0368087	0.124569	0.266931	0.0519407	0.477467	0
PAPPA	CARVASII	-0.144669	0.0369245	0.124569	-0.194603	0.112133	0.477733	0
STX8	ORGDAM	0.138472	0.0374952	0.125435	0.176293	0.134542	0.477733	0
Beta-NGF	NEUR	0.109397	0.0375895	0.125435	0.0627329	0.54489	0.799321	0
CRH	ORGDAM	0.222756	0.0378098	0.125488	0.329178	0.0785631	0.477733	0
PROC	CARMET	0.141515	0.0396693	0.130951	-0.000165912	0.99895	0.99895	0
SPON2	CARVASII	-0.100574	0.0407297	0.133733	0.060756	0.378997	0.662975	0
CCL23	INF	-0.155707	0.042483	0.138748	-0.0606465	0.571136	0.813637	0
ITM2A	IMMUNE	0.159499	0.0432436	0.139014	0.0695047	0.579242	0.81948	0
S100A11	ONCII	0.0900565	0.0428801	0.139014	-0.0220963	0.8185	0.93575	0
CTSD	CARVASIII	0.069241	0.0430548	0.139014	0.079562	0.0548113	0.477467	0
CD163	CARVASIII	0.176085	0.0442436	0.141487	0.0581232	0.569015	0.813637	0
ICAM-2	CARVASIII	0.158109	0.0457091	0.145039	0.00534435	0.963192	0.98712	0
MBL2	CARMET	-0.352125	0.0458268	0.145039	-0.583434	0.0604566	0.477467	0
CXCL1	INF	-0.163291	0.0462005	0.145472	0.19418	0.112021	0.477733	1
MSLN	ONCII	0.130981	0.0478011	0.149744	-0.109375	0.366425	0.662975	1
CHRDL2	MET	0.106794	0.0484865	0.150357	0.0232262	0.819924	0.93575	0
hK11	ONCII	0.103511	0.0482656	0.150357	-0.0250093	0.757045	0.912409	0
IL-1RT2	CARVASIII	0.180925	0.0488303	0.150662	-0.10823	0.402281	0.684211	1
OSMR	CARMET	-0.0809958	0.0502643	0.154311	0.0230923	0.730055	0.901919	0
Gal-3	CARVASIII	0.160703	0.0506529	0.154731	0.0925882	0.421972	0.707898	0
NOV	DEV	0.129726	0.0516383	0.15696	0.12478	0.132987	0.477733	0
GRN	CARVASIII	0.153618	0.0521301	0.156975	0.0756966	0.417953	0.703077	0
IGSF3	CELLREG	0.152275	0.0521546	0.156975	0.289387	0.0238039	0.477467	0
SPRY2	IMMUNE	0.204751	0.053718	0.158741	0.154406	0.368224	0.662975	0
ITGB1	DEV	0.173551	0.0532367	0.158741	0.0796468	0.470992	0.739615	0
CHI3L1	CARVASIII	-0.0479128	0.0537755	0.158741	0.0036315	0.90693	0.963417	0
TWEAK	INF	-0.148356	0.0534371	0.158741	0.197994	0.100404	0.477733	1
DLK-1	CARVASIII	0.152417	0.0546032	0.160413	0.0390486	0.615455	0.849189	0
COCH	DEV	0.23426	0.0566104	0.163957	0.33433	0.0388166	0.477467	0
CRTAC1	CARMET	0.19358	0.0564558	0.163957	0.26567	0.0796756	0.477733	0
ADA	INF	-0.155117	0.0561937	0.163957	0.0311409	0.823927	0.936835	0
FLRT2	NEUR	-0.118137	0.0592563	0.170814	0.0509985	0.624485	0.852076	0
DPP4	CARMET	-0.133486	0.0597497	0.171431	0.0500888	0.696574	0.880034	0
OMD	DEV	0.173033	0.0604722	0.172697	0.0785263	0.503907	0.766114	0
ESM-1	ONCII	0.151853	0.0613802	0.174479	0.158283	0.204709	0.531417	0
CNTN4	DEV	0.198637	0.0620021	0.175435	0.248825	0.078194	0.477733	0
TNFB	INF	-0.129162	0.0622973	0.175461	0.11947	0.295563	0.623967	1
DDC	MET	0.127415	0.0644024	0.180085	-0.00190669	0.987362	0.991576	0
TREM1	IMMUNE	0.105723	0.0645255	0.180085	0.035712	0.782074	0.921777	0
CLEC5A	MET	0.208013	0.0652273	0.180403	-0.0277899	0.87792	0.949134	0
SCF	INF	-0.14436	0.0649662	0.180403	0.0585039	0.631739	0.856265	0
SPINT2	DEV	0.154788	0.0661554	0.182093	0.180964	0.108913	0.477733	0
SMOC2	NEUR	0.152191	0.0664313	0.182093	0.178016	0.181061	0.524757	0
HS6ST1	CELLREG	0.202179	0.0668123	0.182323	0.248062	0.123501	0.477733	0
WFIKKN2	DEV	0.211868	0.0677073	0.182524	0.235076	0.121561	0.477733	0
CD109	DEV	0.184145	0.0680438	0.182524	0.280974	0.0152319	0.477467	0
SCARF1	DEV	0.17792	0.0674674	0.182524	0.262632	0.0438453	0.477467	0
CD164	MET	-0.0218578	0.0683435	0.182524	0.0344568	0.115619	0.477733	0
CD79B	MET	-0.101702	0.068372	0.182524	-0.034806	0.74335	0.909197	0
MIA	ONCII	-0.0323868	0.0698626	0.184895	-0.0451104	0.197041	0.524757	0
IGLC2	CARMET	-0.232445	0.0696529	0.184895	-0.524734	0.0106488	0.477467	0
FUT3/FUT5	DEV	0.212599	0.0717602	0.185238	0.180553	0.136162	0.477733	0
Notch 3	CARVASIII	0.173073	0.0718389	0.185238	0.149414	0.241721	0.562185	0
BCAM	DEV	0.15379	0.0715309	0.185238	0.167541	0.134039	0.477733	0
DLL1	ONCII	0.142907	0.0722225	0.185238	0.128846	0.405203	0.687279	0
MILR1	IMMUNE	0.137026	0.0723915	0.185238	-0.00959683	0.934306	0.976052	0
NAAA	NEUR	0.115638	0.0707171	0.185238	0.197355	0.112005	0.477733	0
CCL3	INF	-0.140081	0.0714968	0.185238	0.0300266	0.804435	0.932794	0
4E-BP1	INF	-0.185116	0.0724057	0.185238	-0.0309436	0.835074	0.943571	0
OPN	CARVASIII	-0.0474639	0.0731574	0.186384	0.0201644	0.476375	0.7438	0
AMBP	CARVASII	-0.13793	0.073479	0.18643	-0.200246	0.143399	0.487565	0
AXL	CARVASIII	0.142766	0.0743282	0.18747	0.14733	0.177464	0.524757	0
SUMF2	MET	-0.118732	0.0744995	0.18747	-0.119841	0.34454	0.650262	0
PAI	CARVASIII	0.166873	0.0754548	0.189099	-0.11923	0.387218	0.671616	1
GDF-15	CARVASIII	0.183469	0.0761276	0.19001	-0.0293035	0.827197	0.938815	0
LTBR	CARVASIII	0.147331	0.0769347	0.190574	0.107237	0.306809	0.632515	0
IGF1R	ONCII	0.10798	0.0769747	0.190574	0.16997	0.124456	0.477733	0
SCF	ONCII	0.120458	0.0820989	0.202445	0.104527	0.426995	0.710501	0
PPP1R2	MET	0.129303	0.082531	0.202696	0.171076	0.151144	0.496269	0
LAMA4	DEV	0.15264	0.084984	0.207889	0.213457	0.0578146	0.477467	0
VEGFA	ONCII	0.123005	0.0863465	0.210384	0.117207	0.348821	0.650262	0
EFEMP1	CARMET	0.17031	0.0873979	0.212066	-0.00216221	0.988346	0.991576	0
CD200	NEUR	-0.10439	0.0877278	0.212066	0.185946	0.123849	0.477733	1
CLEC14A	DEV	0.165498	0.0885409	0.213193	0.203993	0.0811664	0.477733	0
TNFRSF4	ONCII	0.106157	0.0897921	0.215361	-0.00962508	0.949621	0.977083	0
CST6	DEV	0.176506	0.0913266	0.218189	0.0647971	0.633976	0.857231	0
VEGFD	CELLREG	0.157794	0.0940928	0.220214	-0.0294423	0.829396	0.939574	0
ESAM	DEV	0.15743	0.0950434	0.220214	0.18695	0.12583	0.477733	0
IL-17RA	CARVASIII	0.152619	0.0935032	0.220214	0.204715	0.102206	0.477733	0
CKAP4	IMMUNE	0.149396	0.0950249	0.220214	0.044123	0.781653	0.921777	0
NID2	DEV	0.148609	0.0926255	0.220214	0.0870512	0.261996	0.586076	0
CD93	CARVASIII	0.144065	0.0947922	0.220214	0.0115463	0.920689	0.966055	0
MMP-10	INF	-0.124733	0.0936298	0.220214	-0.00958187	0.918881	0.966055	0
IL6	INF	-0.202504	0.0933442	0.220214	-0.300939	0.0687559	0.477733	0
XG	DEV	0.176808	0.0967991	0.223438	0.0768094	0.547018	0.799321	0
GH	CARVASII	0.262147	0.0975424	0.223508	0.121507	0.610312	0.848985	0
ARSA	DEV	0.155902	0.0979213	0.223508	0.268749	0.0394373	0.477467	0
QDPR	MET	0.0908003	0.097729	0.223508	0.054804	0.503082	0.766114	0
LDL receptor	CARVASIII	0.134632	0.100636	0.228854	0.068056	0.504088	0.766114	0
SDC4	MET	0.0940188	0.101066	0.228984	0.201052	0.0201321	0.477467	0
TNFRSF6B	ONCII	0.184125	0.102165	0.230623	-0.0352956	0.862184	0.949134	0
WFDC2	ONCII	0.0570963	0.102738	0.231066	0.110456	0.0548806	0.477467	0
IL18	CARVASII	-0.120492	0.103134	0.231111	0.00443532	0.969551	0.98712	0
MB	CARVASIII	0.293726	0.104026	0.232262	-0.135893	0.629282	0.854821	1
CNTN1	CARVASIII	0.0869722	0.104912	0.233391	0.139601	0.070562	0.477733	0
CD97	DEV	0.167219	0.109349	0.24153	0.136567	0.319756	0.637436	0
JAM-B	NEUR	-0.0789605	0.109357	0.24153	0.0618099	0.42889	0.710559	0
WISP-1	ONCII	0.115399	0.110144	0.242396	-0.0306351	0.786274	0.921777	0
EPHB6	NEUR	0.167573	0.111326	0.242674	0.220491	0.272202	0.596901	0
CXADR	IMMUNE	0.134776	0.111456	0.242674	0.177299	0.205388	0.531417	0
TNFRSF12A	NEUR	0.112405	0.111233	0.242674	0.0534461	0.687136	0.877135	0
CNTNAP2	IMMUNE	0.118636	0.11236	0.243777	0.304951	0.0205746	0.477467	0
CTSV	ONCII	0.0796275	0.115534	0.249355	0.156528	0.0606554	0.477467	0
uPA	INF	-0.112109	0.115991	0.249355	0.109352	0.248917	0.57028	1
IL-1ra	CARVASII	-0.144366	0.116149	0.249355	0.235107	0.191323	0.524757	1
PD-L1	INF	-0.116224	0.118099	0.252657	0.184976	0.136055	0.477733	1
CDH6	NEUR	-0.119865	0.118747	0.253162	0.110555	0.433387	0.713403	1
FR-alpha	ONCII	0.0622889	0.119417	0.253709	-0.0886206	0.133189	0.477733	0
P4HB	DEV	0.0996137	0.122103	0.258001	0.074883	0.341554	0.650262	0
ITGB5	ONCII	0.0983148	0.122278	0.258001	0.114303	0.310882	0.633872	0
YES1	ORGDAM	0.0804178	0.124767	0.262353	0.118733	0.213125	0.535441	0
GDNFR-alpha-3	NEUR	-0.109924	0.128763	0.26983	0.0474915	0.721724	0.897611	0
PVALB	ORGDAM	-0.0567234	0.13047	0.272479	0.0048415	0.936524	0.976052	0
Gal-4	CARVASIII	0.114137	0.133918	0.278731	-0.0986585	0.343625	0.650262	0
DSC2	DEV	0.185783	0.135265	0.27968	0.240625	0.0395692	0.477467	0
NTRK2	NEUR	-0.0702889	0.135285	0.27968	0.106031	0.199134	0.524757	0
CNTN2	ORGDAM	-0.0231423	0.136343	0.280921	-0.0404465	0.131244	0.477733	0
OPG	CARVASIII	0.144559	0.137543	0.282447	-0.127939	0.296744	0.623974	1
SLITRK2	CELLREG	0.176332	0.138799	0.284074	0.431541	0.0380703	0.477467	0
CXCL9	INF	-0.19361	0.140561	0.286726	-0.123493	0.578014	0.81948	0
KIT	CARMET	-0.112801	0.141673	0.288038	0.134189	0.239724	0.562185	1
RET	ONCII	0.0940894	0.142868	0.289508	0.216727	0.103798	0.477733	0
MK	ONCII	0.118654	0.158918	0.320973	0.102075	0.4599	0.729661	0
VEGFD	CARVASII	0.126197	0.160762	0.321524	-0.113167	0.357517	0.659206	1
PRSS2	CARMET	-0.103303	0.160413	0.321524	-0.0565716	0.643652	0.861007	0
SERPINA7	CARMET	-0.114195	0.160044	0.321524	-0.166967	0.18997	0.524757	0
LRP11	MET	0.123249	0.161722	0.322394	0.216429	0.140822	0.487565	0
THBS4	CARMET	0.103708	0.162337	0.322572	0.240956	0.0915367	0.477733	0
ENO2	MET	0.0742896	0.162927	0.322702	0.205331	0.0314036	0.477467	0
CD209	DEV	0.144157	0.164585	0.322751	0.0638135	0.652103	0.86228	0
GAS6	CARMET	0.107656	0.16368	0.322751	0.0369459	0.73605	0.905681	0
PILRB	MET	0.0999416	0.164051	0.322751	0.135008	0.236773	0.561975	0
COL1A1	CARVASIII	0.0846851	0.165577	0.322751	0.0350547	0.614401	0.849189	0
EDA2R	NEUR	-0.104189	0.165581	0.322751	0.0798399	0.491863	0.758804	0
5'-NT	ONCII	0.102983	0.167877	0.326192	0.139185	0.240809	0.562185	0
SPINT1	DEV	0.133455	0.168482	0.326334	0.184766	0.122002	0.477733	0
Nr-CAM	NEUR	-0.0186186	0.169214	0.326722	-0.0387936	0.174858	0.524757	0
SCARB2	NEUR	0.0959511	0.172359	0.331751	0.146406	0.276138	0.601236	0
Ep-CAM	CARVASIII	0.12846	0.177012	0.339641	-0.0381722	0.791131	0.92401	0
ADAM 22	NEUR	-0.0566265	0.181768	0.346601	0.125564	0.073494	0.477733	0
CTSL1	CARVASII	-0.0722457	0.181641	0.346601	0.072372	0.360474	0.662669	0
MMP-2	CARVASIII	0.112077	0.184312	0.350363	-0.0591259	0.592395	0.836137	0
CPE	ONCII	0.0340668	0.185111	0.350797	0.0668822	0.154476	0.496588	0
NPDC1	MET	-0.019175	0.189375	0.356699	-0.000318218	0.988033	0.991576	0
PVR	NEUR	-0.105959	0.189387	0.356699	0.159763	0.315996	0.636136	1
NUCB2	ORGDAM	0.117352	0.193022	0.3613	0.0940585	0.551909	0.801116	0
THOP1	MET	0.098351	0.193596	0.3613	0.184266	0.121403	0.477733	0
TNFRSF13B	CARVASII	-0.0993875	0.192889	0.3613	-0.302157	0.0268714	0.477467	0
ERBB3	ONCII	0.0744978	0.194752	0.362357	0.139189	0.170154	0.518395	0
COLEC12	DEV	0.0815687	0.201235	0.373287	0.0800203	0.308442	0.633389	0
SEMA3F	MET	0.0944834	0.207031	0.38277	0.0524362	0.676839	0.867353	0
AMIGO2	CELLREG	0.0651212	0.207593	0.38277	0.153884	0.0865287	0.477733	0
CRHBP	DEV	0.0799689	0.211809	0.386996	0.0371575	0.598328	0.838752	0
ADAM 23	NEUR	0.0561523	0.210896	0.386996	0.0716265	0.32654	0.641346	0
AREG	ONCII	0.0459719	0.211279	0.386996	0.0178916	0.753789	0.912409	0
PON2	ORGDAM	-0.0988168	0.212407	0.386996	0.231763	0.103741	0.477733	0
FS	CARVASII	-0.0820992	0.21412	0.388501	-0.177898	0.045869	0.477467	0
TMPRSS5	NEUR	-0.103688	0.214498	0.388501	0.198964	0.148975	0.491778	1
CHL1	CARMET	0.112212	0.217269	0.390069	0.21719	0.132604	0.477733	0
PLC	CARVASIII	0.0689009	0.217161	0.390069	-0.0403012	0.611159	0.848985	0
REG1A	CARMET	-0.142674	0.217143	0.390069	-0.278205	0.120003	0.477733	0
REG4	MET	-0.127941	0.219601	0.393104	-0.283366	0.0701535	0.477733	0
CCL16	CARVASIII	0.142616	0.225807	0.403039	-0.161822	0.363485	0.662975	1
IFN-gamma-R1	ONCII	0.0661579	0.227896	0.405589	0.129029	0.22864	0.553176	0
TGFBI	CARMET	0.107626	0.229686	0.406419	-0.152274	0.263494	0.586076	1
LYVE1	CARMET	-0.097524	0.229185	0.406419	-0.0489417	0.690697	0.878029	0
SIRPB1	DEV	0.10389	0.235375	0.412379	0.233786	0.0677547	0.477733	0
IGFBP3	CARMET	0.103687	0.235741	0.412379	-0.163065	0.349489	0.650262	1
PDGFRB	DEV	0.098296	0.235705	0.412379	0.187401	0.0857961	0.477733	0
F11	CARMET	-0.12707	0.233897	0.412379	-0.172233	0.346351	0.650262	0
NOTCH1	CARMET	0.0828584	0.243637	0.423776	0.118222	0.264402	0.586076	0
CDON	DEV	0.0825597	0.243212	0.423776	0.196715	0.0413478	0.477467	0
NTRK3	NEUR	-0.0815057	0.244585	0.424224	0.16987	0.190562	0.524757	0
PAG1	MET	0.0600732	0.246769	0.426806	0.117852	0.17687	0.524757	0
CD83	IMMUNE	0.0810395	0.248646	0.428844	0.113402	0.315021	0.636136	0
SERPINA5	CARMET	-0.114063	0.252587	0.434421	-0.198943	0.209939	0.534865	0
CDH2	MET	-0.0788093	0.253792	0.435274	0.239685	0.046786	0.477467	0
LOX-1	CARVASII	0.0677162	0.258013	0.440312	0.130754	0.164081	0.505021	0
GZMA	NEUR	-0.0840327	0.258164	0.440312	0.0771163	0.542487	0.799321	0
PTPRS	CARMET	0.0895363	0.262973	0.44558	0.177182	0.147123	0.488288	0
MSR1	NEUR	-0.0801684	0.263429	0.44558	0.0136629	0.904227	0.963375	0
FCN2	CARMET	-0.0892164	0.262253	0.44558	-0.302796	0.0881449	0.477733	0
CTSS	NEUR	-0.0400203	0.265461	0.447464	-0.00302166	0.95003	0.977083	0
Alpha-2-MRAP	NEUR	-0.0819451	0.266	0.447464	0.00872497	0.945096	0.976052	0
APOM	CARMET	-0.100796	0.270512	0.45381	-0.161196	0.383982	0.667889	0
CLUL1	MET	0.0931318	0.272847	0.45648	0.272999	0.0492048	0.477467	0
TNFRSF19	ONCII	0.082268	0.274439	0.457896	0.0291238	0.811259	0.934546	0
PRELP	CARVASII	0.0511691	0.277414	0.460357	-0.11549	0.11861	0.477733	0
PGF	ORGDAM	-0.0773243	0.276701	0.460357	-0.145289	0.213222	0.535441	0
PLXNA4	IMMUNE	0.10348	0.278565	0.461021	0.384059	0.0384183	0.477467	0
ICOSLG	ONCII	0.0844565	0.279575	0.461448	0.111251	0.37481	0.662975	0
PRSS27	CARVASII	-0.0869224	0.281384	0.46319	0.195077	0.153967	0.496588	0
MMP7	CARVASII	-0.135235	0.282181	0.46326	-0.00852419	0.971912	0.98712	0
APP	DEV	0.042334	0.283377	0.463982	0.119519	0.040718	0.477467	0
CCL3	CARVASII	0.077037	0.284719	0.464941	0.0176346	0.880984	0.950657	0
CALCA	ORGDAM	0.106811	0.28571	0.465321	-0.0841838	0.65798	0.865136	0
MYOC	DEV	0.165982	0.296058	0.475864	-0.382853	0.174174	0.524757	1
CFC1	CELLREG	0.0837998	0.294387	0.475864	-0.0462696	0.648854	0.86228	0
SPARCL1	CARMET	0.0676256	0.293048	0.475864	0.114458	0.194627	0.524757	0
DDR1	NEUR	-0.0550691	0.295935	0.475864	0.15997	0.113865	0.477733	0
FCGR2A	CARMET	-0.101134	0.294666	0.475864	-0.372739	0.108547	0.477733	0
PRTG	NEUR	-0.0558488	0.304738	0.487361	0.135682	0.155807	0.498245	0
MARCO	CARVASII	-0.0657807	0.304799	0.487361	-0.203562	0.0281977	0.477467	0
PAR-1	CARVASII	0.171189	0.30748	0.489334	0.0373442	0.900743	0.961837	0
GCP5	NEUR	0.0899785	0.308452	0.489334	0.20401	0.191002	0.524757	0
ST6GAL1	CARMET	0.0765848	0.309221	0.489334	0.0184154	0.871485	0.949134	0
NRP2	NEUR	-0.0566329	0.308623	0.489334	0.106611	0.245444	0.566551	0
CTSZ	CARVASIII	0.0608672	0.312462	0.493191	0.124298	0.0586606	0.477467	0
IL-1RT1	CARVASIII	0.0860877	0.315505	0.496718	0.00701868	0.945849	0.976052	0
DRAXIN	NEUR	0.0646687	0.316863	0.497581	0.173111	0.136983	0.477883	0
ANGPTL7	MET	0.110754	0.31977	0.498279	-0.153768	0.356757	0.659206	1
IL6	ONCII	0.108123	0.318966	0.498279	-0.256984	0.145654	0.487565	1
CASP-3	CARVASIII	0.102676	0.320554	0.498279	0.142559	0.430501	0.710559	0
KYAT1	MET	0.0669307	0.320551	0.498279	0.227803	0.05035	0.477467	0
N-CDase	NEUR	0.0589284	0.328005	0.508574	0.0696125	0.450504	0.725192	0
MFAP5	CARMET	0.0844739	0.331532	0.512203	-0.301156	0.0250078	0.477467	0
SERPINB6	MET	-0.0357488	0.332015	0.512203	0.0537534	0.32694	0.641346	0
CPA2	NEUR	-0.0803846	0.335078	0.515635	0.130355	0.335184	0.649956	0
ENTPD2	ORGDAM	-0.0672768	0.335987	0.515741	0.368011	0.0126952	0.477467	1
NUDT5	DEV	0.111022	0.337038	0.516063	0.277138	0.0119258	0.477467	0
ERBB2	ONCII	0.0504225	0.338443	0.516926	-0.0167721	0.8526	0.949134	0
SOD1	CARMET	0.0411801	0.341942	0.520974	0.141915	0.0513891	0.477467	0
SEMA4C	CELLREG	0.0515858	0.345067	0.524084	0.126567	0.0809184	0.477733	0
CLM-6	NEUR	-0.0642173	0.346744	0.524084	0.0791266	0.52449	0.789306	0
HGF	INF	-0.0743835	0.346476	0.524084	0.116659	0.285014	0.609751	0
hOSCAR	CARVASII	-0.0751824	0.347398	0.524084	0.15755	0.225575	0.551804	0
TACSTD2	CELLREG	0.0490138	0.348456	0.524393	0.150015	0.102817	0.477733	0
KLRD1	IMMUNE	0.0647422	0.350764	0.526575	0.187206	0.0940868	0.477733	0
ITGAV	ONCII	0.0405792	0.352265	0.527539	0.0621571	0.477778	0.7438	0
TF	CARVASII	-0.0612405	0.358069	0.534925	0.22149	0.0631538	0.477733	0
TR	CARVASIII	-0.0657339	0.361392	0.53858	-0.0219338	0.858699	0.949134	0
FUCA1	DEV	0.10829	0.362443	0.538838	0.229117	0.0839099	0.477733	0
PRSS8	CARVASII	-0.0734376	0.372041	0.551772	0.0382981	0.774135	0.921777	0
CLM-1	NEUR	-0.0992303	0.373286	0.552283	0.0401683	0.848658	0.949068	0
COL18A1	CARMET	0.0709552	0.375604	0.552596	-0.132371	0.284515	0.609751	0
GLO1	CARVASII	0.0673061	0.376345	0.552596	0.154443	0.224637	0.551709	0
Siglec-9	NEUR	0.0649328	0.376928	0.552596	-0.116794	0.345046	0.650262	0
MEGF9	CARMET	-0.0672126	0.377097	0.552596	0.158315	0.160841	0.503859	0
KLK13	ONCII	0.0490387	0.378614	0.553497	0.289397	0.05222	0.477467	0
PLXDC1	ORGDAM	0.0269028	0.380677	0.553876	0.0830225	0.111864	0.477733	0
CPA1	CARVASIII	-0.0918455	0.379869	0.553876	-0.0987115	0.46911	0.738547	0
XCL1	CARVASII	0.0908738	0.382956	0.554563	0.0338405	0.843337	0.944907	0
CXCL10	INF	-0.106787	0.382835	0.554563	-0.037074	0.866284	0.949134	0
METRNL	MET	0.048877	0.385047	0.556279	-0.0253066	0.774168	0.921777	0
CLMP	MET	-0.0473316	0.386182	0.55661	0.095764	0.228838	0.553176	0
CFHR5	CARMET	0.0979046	0.39144	0.557212	-0.20628	0.36685	0.662975	0
PAM	CARMET	0.0830881	0.389542	0.557212	0.162473	0.333525	0.649956	0
ENTPD6	CELLREG	0.0677966	0.388907	0.557212	0.146398	0.250863	0.572602	0
HB-EGF	CARVASII	-0.0248965	0.391699	0.557212	-0.0356073	0.335563	0.649956	0
TIE1	CARMET	-0.0462341	0.392045	0.557212	0.0776992	0.333656	0.649956	0
TIMD4	CARMET	-0.0606985	0.391415	0.557212	-0.0572511	0.700937	0.883728	0
ANG	CARMET	-0.0614984	0.39382	0.558442	-0.121957	0.325475	0.641346	0
CCL19	INF	0.12578	0.39673	0.561272	0.101564	0.688856	0.877505	0
CCL14	CARMET	0.0689512	0.407587	0.575307	-0.190298	0.110116	0.477733	0
IGFBPL1	MET	-0.0621529	0.40919	0.576244	0.110134	0.343872	0.650262	0
NCAM1	CARMET	0.0656038	0.415528	0.58046	0.194075	0.126982	0.477733	0
CD48	ONCII	0.0596281	0.415153	0.58046	0.137055	0.289083	0.614176	0
TINAGL1	MET	0.0527404	0.414149	0.58046	0.0628751	0.55733	0.803287	0
IL1RL2	CARVASII	-0.0562176	0.415965	0.58046	0.179877	0.184271	0.524757	0
CLSTN2	MET	0.0539074	0.417913	0.58054	0.133894	0.178972	0.524757	0
ERBB4	ONCII	0.0490229	0.417111	0.58054	0.192216	0.0744713	0.477733	0
CD27	ONCII	0.0650652	0.425836	0.590211	-0.0224578	0.885349	0.952022	0
TYRO3	MET	-0.0438072	0.428049	0.591942	0.160704	0.0652598	0.477733	0
SEZ6L	ONCII	-0.014694	0.433327	0.597894	-0.00088286	0.973763	0.98712	0
TGF-alpha	INF	-0.0522894	0.436049	0.6003	0.0357472	0.676959	0.867353	0
GUSB	DEV	0.0844971	0.437768	0.601318	0.0605353	0.54632	0.799321	0
SIGLEC1	NEUR	-0.0531859	0.439714	0.602643	-0.105387	0.378864	0.662975	0
LRRN1	CELLREG	-0.0632741	0.445236	0.608852	0.257487	0.058791	0.477467	0
LILRB1	CARMET	0.0513575	0.446493	0.609215	0.159214	0.159749	0.503003	0
MANF	NEUR	-0.0498943	0.44799	0.609901	0.114231	0.369	0.662975	0
CCDC80	MET	0.054193	0.450235	0.611603	0.0641133	0.527632	0.792093	0
N2DL-2	NEUR	-0.0751404	0.462794	0.627275	0.579469	0.00261434	0.419948	1
BOC	CELLREG	0.0508782	0.465988	0.630212	0.107126	0.244155	0.565704	0
PCDH17	CELLREG	0.0568423	0.467506	0.630877	0.263759	0.0492919	0.477467	0
PSGL-1	CARVASII	-0.041452	0.471288	0.634585	0.165158	0.127109	0.477733	0
SPOCK1	NEUR	-0.0336388	0.473158	0.635709	0.103425	0.229878	0.55351	0
LAYN	NEUR	-0.0577916	0.479724	0.643124	0.202592	0.157976	0.499987	0
SEMA7A	DEV	0.0431441	0.486699	0.648229	0.258253	0.017588	0.477467	0
NEP	NEUR	0.0307931	0.485747	0.648229	0.0311375	0.695811	0.880034	0
CD99L2	DEV	0.0262591	0.485819	0.648229	0.0899685	0.0867728	0.477733	0
ROR1	MET	-0.0534291	0.491272	0.652902	0.171232	0.202358	0.530973	0
LILRB2	CARMET	-0.0450903	0.495807	0.657506	-0.101975	0.313228	0.634726	0
IL6	IMMUNE	0.0749614	0.500482	0.662276	-0.247741	0.117702	0.477733	0
PGLYRP1	CARVASIII	0.0678882	0.50397	0.664029	-0.0846835	0.614281	0.849189	0
TLR3	ONCII	0.0512195	0.503387	0.664029	0.421761	0.00361164	0.44351	0
CXCL11	INF	0.0669745	0.515317	0.677526	0.185151	0.343325	0.650262	0
COMP	CARMET	-0.0671331	0.528931	0.69394	-0.349847	0.0319769	0.477467	0
GALNT10	ORGDAM	-0.0368233	0.530788	0.694891	0.160159	0.116419	0.477733	0
RNASE3	MET	0.106514	0.533829	0.695904	-0.0780825	0.772391	0.921777	0
SHPS-1	CARVASIII	0.0798697	0.532936	0.695904	0.187179	0.212434	0.535441	0
IL17RB	CELLREG	0.0466221	0.535709	0.696876	0.336846	0.00869728	0.477467	0
DPP6	ORGDAM	0.0354229	0.547549	0.710772	0.2197	0.0447709	0.477467	0
CD59	CARMET	0.0394231	0.552299	0.714329	0.0819445	0.400906	0.683768	0
SIGLEC10	CELLREG	0.0379812	0.552616	0.714329	0.0745324	0.413789	0.697985	0
C1QTNF1	CARMET	0.0443699	0.5557	0.715303	0.0279031	0.808219	0.932794	0
BOC	CARVASII	0.0345045	0.55555	0.715303	0.0562875	0.496261	0.76367	0
GM-CSF-R-alpha	NEUR	-0.074852	0.561005	0.720383	-0.0508747	0.800514	0.930901	0
MIC-A/B	ONCII	-0.102059	0.561993	0.720383	0.214794	0.311704	0.633872	1
TFF3	CARVASIII	0.0480125	0.566474	0.724615	0.0615201	0.57062	0.813637	0
Dkk-4	NEUR	0.03928	0.568514	0.725712	0.0023898	0.98326	0.991332	0
EFNA4	NEUR	-0.0323337	0.571907	0.728529	0.0667382	0.550519	0.800992	0
CNDP1	CARMET	0.0367054	0.573885	0.729534	0.142739	0.109732	0.477733	0
VASN	CARMET	0.0359326	0.577801	0.732099	0.145616	0.197061	0.524757	0
SPINK1	DEV	-0.0538829	0.578287	0.732099	0.00599932	0.968375	0.98712	0
TIMP1	CARMET	0.0357025	0.580699	0.732134	-0.112746	0.161781	0.504232	0
LILRB5	CARMET	-0.0617029	0.57997	0.732134	-0.369154	0.0533923	0.477467	0
BAMBI	ORGDAM	0.033369	0.583882	0.734638	0.142444	0.156615	0.498245	0
FCER2	DEV	0.0720823	0.593049	0.740662	0.236186	0.19127	0.524757	0
CXCL1	CARVASII	0.0442696	0.592072	0.740662	0.204456	0.0863463	0.477733	0
EDAR	IMMUNE	0.0203038	0.594701	0.740662	-0.0460299	0.37445	0.662975	0
SEZ6L2	CELLREG	0.0186976	0.594429	0.740662	0.079292	0.213653	0.535441	0
ADGRE2	MET	-0.0374112	0.594033	0.740662	0.091728	0.454496	0.72672	0
KLK10	MET	0.0498389	0.598719	0.744157	-0.031391	0.839072	0.943571	0
TN-R	NEUR	0.0243968	0.604235	0.749495	0.171974	0.0309265	0.477467	0
ANG-1	CARVASII	-0.0338379	0.60702	0.751432	-0.122956	0.369572	0.662975	0
PCOLCE	CARMET	0.039824	0.611735	0.754408	-0.00835982	0.938691	0.976052	0
NBL1	NEUR	-0.01916	0.611882	0.754408	-0.039322	0.622384	0.851441	0
SELL	CARMET	-0.04045	0.619022	0.761682	0.0248967	0.838236	0.943571	0
SOST	MET	0.0629449	0.624602	0.763955	0.138528	0.542796	0.799321	0
LPL	CARVASII	0.0379265	0.624261	0.763955	0.239412	0.0601931	0.477467	0
SCF	CARVASII	-0.0347576	0.623276	0.763955	0.0380662	0.755941	0.912409	0
RTN4R	MET	-0.0236731	0.641875	0.783521	0.210001	0.0219008	0.477467	0
NOMO1	MET	0.0422521	0.643969	0.784518	0.249426	0.0739557	0.477733	0
PPIB	DEV	0.0394972	0.64982	0.786962	0.137198	0.183966	0.524757	0
TNFRSF21	NEUR	-0.0101601	0.648378	0.786962	-0.0161537	0.674974	0.867353	0
CR2	CARMET	-0.0355916	0.649391	0.786962	-0.133452	0.389685	0.672763	0
CLEC7A	IMMUNE	0.0488007	0.655964	0.79128	0.231638	0.144828	0.487565	0
CD177	DEV	-0.112619	0.655699	0.79128	0.0110755	0.979729	0.990797	0
TXNDC5	MET	0.0373321	0.672296	0.795487	0.0167096	0.891554	0.954736	0
CRISP2	CELLREG	0.0370991	0.664147	0.795487	-0.32561	0.010204	0.477467	0
ARSB	CELLREG	0.0311313	0.664237	0.795487	0.126678	0.323759	0.641251	0
ANGPTL1	MET	0.0270705	0.667647	0.795487	0.0147759	0.861854	0.949134	0
THBS2	CARVASII	0.00635412	0.673702	0.795487	-0.0326825	0.220099	0.544922	0
PODXL2	CELLREG	-0.0129265	0.670475	0.795487	0.0599302	0.27091	0.596197	0
RGMA	NEUR	-0.0149623	0.663714	0.795487	0.0774155	0.163559	0.505021	0
PCSK9	CARVASIII	-0.0228938	0.671979	0.795487	0.0630889	0.479036	0.7438	0
VCAM1	CARMET	-0.0329754	0.672207	0.795487	0.0401633	0.738435	0.906798	0
CAIX	ONCII	-0.0398679	0.672805	0.795487	0.0943178	0.548069	0.799321	0
CA2	DEV	-0.0559209	0.67164	0.795487	0.0932581	0.693162	0.879342	0
SCARA5	NEUR	-0.0325913	0.683105	0.801962	-0.0900458	0.540256	0.799321	0
IGFBP6	CARMET	-0.0362371	0.680495	0.801962	-0.217267	0.103476	0.477733	0
ACP6	MET	-0.0434969	0.682565	0.801962	-0.164229	0.485603	0.751033	0
LAIR-2	NEUR	0.0895063	0.688032	0.80314	0.212084	0.666464	0.865136	0
ADGRG1	ORGDAM	0.040141	0.687753	0.80314	0.366561	0.0644091	0.477733	0
B4GAT1	DEV	0.0138391	0.688012	0.80314	0.101159	0.110424	0.477733	0
OMG	CELLREG	-0.0071449	0.694102	0.808688	-0.0285085	0.196312	0.524757	0
FR-gamma	ONCII	0.0259975	0.700886	0.813504	-0.0155415	0.877882	0.949134	0
CCL11	IMMUNE	0.0202362	0.699771	0.813504	-0.0476796	0.619123	0.850713	0
GAL	MET	0.0375264	0.703361	0.814837	-0.0148963	0.916428	0.966055	0
FKBP4	MET	0.0314162	0.709455	0.817271	0.140724	0.311774	0.633872	0
gal-8	NEUR	0.0248661	0.708138	0.817271	0.0962681	0.426896	0.710501	0
ADM	CARVASII	0.0234682	0.708593	0.817271	0.060991	0.546776	0.799321	0
CRELD2	DEV	0.0426127	0.713751	0.819971	0.0116814	0.945184	0.976052	0
TRAIL-R2	CARVASII	0.0264982	0.71447	0.819971	0.0766074	0.530847	0.794976	0
CLSTN3	CELLREG	0.0234129	0.716664	0.820954	0.185932	0.0800576	0.477733	0
NID1	CARMET	0.0237641	0.72667	0.830866	0.037132	0.675643	0.867353	0
ICAM1	CARMET	-0.0259213	0.729972	0.83309	-0.0369501	0.754795	0.912409	0
PEAR1	DEV	0.0266813	0.73797	0.840656	0.032699	0.745542	0.910065	0
CA12	ORGDAM	-0.0172001	0.740472	0.841944	-0.0736594	0.396959	0.680819	0
NT-proBNP	MET	-0.0303946	0.741922	0.842033	0.20911	0.100548	0.477733	0
hK14	ONCII	0.023951	0.74591	0.844998	-0.0588624	0.662323	0.865136	0
DCBLD2	IMMUNE	0.0213046	0.750725	0.848886	0.133828	0.145507	0.487565	0
DCN	CARVASII	-0.00896783	0.753446	0.850397	-0.0439038	0.453083	0.726353	0
Dkk-1	CARVASII	0.0248429	0.755566	0.851225	0.0447721	0.705487	0.885466	0
CA4	CARMET	-0.025666	0.762371	0.857318	0.0702811	0.622633	0.851441	0
VWC2	NEUR	0.0237362	0.765435	0.859153	0.178124	0.206854	0.531417	0
TNXB	CARMET	-0.0120975	0.766801	0.859153	-0.0521227	0.373255	0.662975	0
TCN2	CARMET	0.0271716	0.771439	0.862683	-0.160026	0.235515	0.561975	0
SMPD1	NEUR	-0.0209185	0.772761	0.862683	0.143171	0.252899	0.575111	0
TGM2	CARVASII	-0.0314603	0.780899	0.870185	-0.295235	0.132083	0.477733	0
CDH3	NEUR	0.00676448	0.784245	0.8713	-0.0681149	0.184631	0.524757	0
CADM3	NEUR	-0.00461315	0.784738	0.8713	-0.010779	0.658104	0.865136	0
THY 1	NEUR	0.00320944	0.788263	0.873634	-0.0149919	0.511863	0.774814	0
KAZALD1	CELLREG	-0.0197495	0.791748	0.875916	0.185768	0.10974	0.477733	0
Gal-9	CARVASII	-0.0149323	0.797338	0.880514	-0.0254734	0.791579	0.92401	0
RGMB	NEUR	-0.0143791	0.799278	0.881071	0.120078	0.279807	0.604211	0
STC1	IMMUNE	0.0273135	0.803417	0.884047	-0.0839282	0.609248	0.848985	0
EGFR	CARVASIII	0.0176994	0.811839	0.890123	0.0970132	0.375583	0.662975	0
RSPO1	NEUR	0.00966463	0.811431	0.890123	0.138472	0.0440883	0.477467	0
VCAN	MET	0.0156948	0.818864	0.893265	0.199869	0.0659884	0.477733	0
CXL17	ONCII	0.0122969	0.817897	0.893265	0.0265607	0.786663	0.921777	0
NPPC	ORGDAM	-0.00618204	0.819069	0.893265	0.068705	0.0982771	0.477733	0
hK8	ONCII	-0.0156188	0.825026	0.898167	0.0792741	0.540808	0.799321	0
GFRA2	CELLREG	0.00723426	0.833388	0.905664	0.0689472	0.299646	0.62449	0
CXCL5	INF	0.0162462	0.835792	0.906672	-0.0159663	0.918774	0.966055	0
FCGR3B	CARMET	-0.0114661	0.840186	0.909831	-0.104166	0.259078	0.582802	0
QPCT	CARMET	0.0173705	0.852243	0.911353	0.246959	0.08948	0.477733	0
AP-N	CARVASIII	0.0128229	0.852867	0.911353	-0.014598	0.873121	0.949134	0
VEGFR-2	ONCII	0.0119794	0.853466	0.911353	0.114629	0.299407	0.62449	0
SORT1	CARVASII	0.011207	0.846469	0.911353	0.107857	0.322083	0.639997	0
ADAM 8	ONCII	-0.0112165	0.844881	0.911353	-0.0846465	0.438777	0.716514	0
CA14	ORGDAM	-0.0120684	0.852803	0.911353	0.0706321	0.517457	0.780635	0
IL2-RA	CARVASIII	-0.015783	0.850994	0.911353	-0.187529	0.152849	0.496558	0
SLITRK6	CELLREG	-0.0196442	0.848549	0.911353	0.347927	0.0569951	0.477467	0
ENTPD6	ORGDAM	0.01289	0.864537	0.921573	0.149464	0.306986	0.632515	0
FABP4	CARVASIII	0.0211181	0.871224	0.925225	-0.219543	0.259129	0.582802	0
CDCP1	INF	0.0124972	0.872245	0.925225	0.285309	0.0272633	0.477467	0
TGFR-2	ONCII	0.00969142	0.872485	0.925225	-0.00765851	0.936181	0.976052	0
GALNT2	CELLREG	0.00912492	0.896582	0.94914	0.217828	0.0519515	0.477467	0
FAM19A5	CELLREG	0.00232244	0.901539	0.952745	0.0349766	0.342584	0.650262	0
BCAN	NEUR	0.00114855	0.914334	0.964607	-0.00184869	0.921876	0.966055	0
BMP-6	CARVASII	-0.00819032	0.922129	0.971162	0.0619412	0.578172	0.81948	0
TIE2	CARVASII	0.00549942	0.926166	0.973743	-0.0619337	0.556695	0.803287	0
CANT1	MET	0.00391261	0.929685	0.975772	0.117124	0.0963261	0.477733	0
CD84	CARVASII	-0.00305354	0.932395	0.975807	-0.0254925	0.731626	0.902045	0
SYND1	ONCII	-0.00465276	0.932897	0.975807	0.175425	0.104669	0.477733	0
NPTXR	MET	0.00154907	0.940041	0.981608	-0.0159894	0.652838	0.86228	0
PVRL4	ONCII	0.00295855	0.946393	0.98502	-0.0531487	0.479714	0.7438	0
IL-17D	CARVASII	-0.00508914	0.946517	0.98502	0.0438503	0.638844	0.857231	0
CNTN5	NEUR	-0.00421459	0.952555	0.988341	0.164627	0.219202	0.544922	0
ROBO2	NEUR	-0.00562101	0.952928	0.988341	0.331581	0.0735689	0.477733	0
SOD2	CARVASII	0.00296751	0.960993	0.988358	0.138502	0.22668	0.552308	0
NECTIN2	MET	-0.0033322	0.959014	0.988358	0.0428033	0.664679	0.865136	0
EGFL7	ORGDAM	-0.0037604	0.960174	0.988358	-0.0330823	0.786079	0.921777	0
FASLG	ONCII	-0.00384288	0.960463	0.988358	0.111723	0.38017	0.663137	0
C2	CARMET	-0.00526441	0.959336	0.988358	-0.150661	0.345925	0.650262	0
IL6	CARVASII	-0.0054799	0.962819	0.98858	-0.264436	0.0929987	0.477733	0
CST5	INF	0.00140922	0.970631	0.993279	0.010551	0.772106	0.921777	0
SIGLEC7	MET	-0.00313435	0.969054	0.993279	-0.099541	0.450397	0.725192	0
TNFRSF10A	CARVASII	-0.00147296	0.972285	0.993316	0.0145742	0.854925	0.949134	0
TNFRSF10A	CELLREG	0.00176695	0.974405	0.993828	0.110276	0.199122	0.524757	0
PLXNB3	NEUR	0.00197511	0.978999	0.994562	0.167977	0.231892	0.556179	0
LTBP2	CARMET	0.00185226	0.982618	0.994562	-0.0642726	0.564182	0.809363	0
KIM1	ORGDAM	0.00162271	0.978981	0.994562	0.161293	0.26785	0.591582	0
CD46	CARMET	0.000904502	0.990466	0.994562	0.166762	0.144814	0.487565	0
CD160	ONCII	0.0008416	0.992048	0.994562	0.202685	0.195687	0.524757	0
NADK	MET	0.000800551	0.991442	0.994562	0.0410149	0.815749	0.93575	0
ENG	CARMET	0.000758632	0.987017	0.994562	0.0475362	0.512336	0.774814	0
EZR	NEUR	0.000512737	0.992942	0.994562	0.14938	0.104274	0.477733	0
CTSO	MET	-0.00108341	0.986863	0.994562	0.124647	0.237055	0.561975	0
SELP	CARVASIII	-0.00144806	0.989511	0.994562	-0.00813768	0.972937	0.98712	0
IL12	NEUR	-0.001787	0.981914	0.994562	0.0520013	0.722609	0.897611	0
TNFRSF11A	CARVASII	-0.000472175	0.995042	0.995042	0.186237	0.130421	0.477733	0
Table shows the effect (beta coefficient), p values and the resulting q values after applying FDR post-hoc correction of each of the CSF proteins analyzed in this study in both the ADC discovery cohort and the EMIF-twin data base.
*Those proteins whose changes in CSF abundance might not be reproducible across cohorts were dismissed from downstream analysis. The criteria for dismissing proteins was established by excluding those proteins whose i) differences on effec size between cohorts were outliers within the distribution of differences and ii) those with values transitioning from negative to positive if their effect siz…
